# Supplementary material for: Hypoxia-induced exosomal circPDK1 promotes pancreatic cancer glycolysis via c-myc activation by modulating miR-628-3p/BPTF axis and degrading BIN1
Source: J Hematol Oncol. 2022 Sep 6;15:128. doi: 10.1186/s13045-022-01348-7 (PMC9450374; doi:10.1186/s13045-022-01348-7)
Supplement: Supplementary file 6 — Additional file 6. Proteins pulled down by circPDK1 [file 13045_2022_1348_MOESM6_ESM.csv]

Protein Group	Protein ID	Accession	-10lgP	Coverage (%)	Coverage (%) Sample 1	Area Sample 1	#Peptides	#Unique	#Spec Sample 1	PTM	Avg. Mass	Description
2	4	Q9BQE3	247.7	75	75	1.73E+06	26	1	92	Carbamidomethylation; Deamidation (NQ); Oxidation (M); Acetylation (Protein N-term); Phosphorylation (STY); 10 more	49895	Tubulin alpha-1C chain OS=Homo sapiens OX=9606 GN=TUBA1C PE=1 SV=1
64	90	P50395	159.9	24	24	2.13E+05	7	3	12	Carbamidomethylation; Deamidation (NQ); Acetylation (Protein N-term); Oxidation (HW)	50663	Rab GDP dissociation inhibitor beta OS=Homo sapiens OX=9606 GN=GDI2 PE=1 SV=2
129	149	O94925	151.07	11	11	2.09E+06	5	5	7		73461	Glutaminase kidney isoform mitochondrial OS=Homo sapiens OX=9606 GN=GLS PE=1 SV=1
57	53	P53675	145.37	7	7	0	9	1	14	Carbamidomethylation; Oxidation (M); Tryptophan oxidation to oxolactone; Dihydroxy	187029	Clathrin heavy chain 2 OS=Homo sapiens OX=9606 GN=CLTCL1 PE=1 SV=2
77	78	P00367	133.93	20	20	1.49E+06	7	7	9	Dehydration	61398	Glutamate dehydrogenase 1 mitochondrial OS=Homo sapiens OX=9606 GN=GLUD1 PE=1 SV=2
335	429	O00499	132.44	18	18	5.82E+05	6	1	7		64699	Myc box-dependent-interacting protein 1 OS=Homo sapiens OX=9606 GN=BIN1 PE=1 SV=1
143	214	Q92752	126.65	7	7	2.01E+06	5	5	6	Methylation(others)	149561	Tenascin-R OS=Homo sapiens OX=9606 GN=TNR PE=1 SV=3
168	120	P30153	125.57	12	12	3.11E+05	5	5	5		65309	Serine/threonine-protein phosphatase 2A 65 kDa regulatory subunit A alpha isoform OS=Homo sapiens OX=9606 GN=PPP2R1A PE=1 SV=4
220	288	Q16658	124.49	13	13	1.72E+06	4	4	4	Deoxy	54530	Fascin OS=Homo sapiens OX=9606 GN=FSCN1 PE=1 SV=3
167	94	Q96F07	121.05	6	6	9.09E+05	6	6	6		148398	Cytoplasmic FMR1-interacting protein 2 OS=Homo sapiens OX=9606 GN=CYFIP2 PE=1 SV=2
175	181	P42262	119.57	7	7	6.20E+05	4	4	6		98821	Glutamate receptor 2 OS=Homo sapiens OX=9606 GN=GRIA2 PE=1 SV=3
209	248	Q9ULD0	116.96	4	4	1.39E+05	3	1	3		114481	2-oxoglutarate dehydrogenase-like mitochondrial OS=Homo sapiens OX=9606 GN=OGDHL PE=1 SV=3
149	151	O75306	114.58	20	20	1.03E+06	7	7	7	Deamidation (NQ); Methylation(others)	52546	NADH dehydrogenase [ubiquinone] iron-sulfur protein 2 mitochondrial OS=Homo sapiens OX=9606 GN=NDUFS2 PE=1 SV=2
84	182	Q14194	113.56	14	14	5.00E+05	6	6	6	Methylation(others)	62184	Dihydropyrimidinase-related protein 1 OS=Homo sapiens OX=9606 GN=CRMP1 PE=1 SV=1
222	223	Q16623	109.05	18	18	5.24E+05	3	2	3		33023	Syntaxin-1A OS=Homo sapiens OX=9606 GN=STX1A PE=1 SV=1
244	230	Q86VP6	108.99	4	4	3.89E+05	3	3	3		136375	Cullin-associated NEDD8-dissociated protein 1 OS=Homo sapiens OX=9606 GN=CAND1 PE=1 SV=2
34	153	P0CG38	108.13	6	6	4.52E+05	6	1	23	Carbamidomethylation; Deamidation (NQ); O-Isopropylphosphorylation; Dihydroxy	121282	POTE ankyrin domain family member I OS=Homo sapiens OX=9606 GN=POTEI PE=3 SV=1
255	382	Q02750	105.37	15	15	1.26E+06	2	2	2		43439	Dual specificity mitogen-activated protein kinase kinase 1 OS=Homo sapiens OX=9606 GN=MAP2K1 PE=1 SV=2
232	236	P22392	104.25	32	32	2.52E+05	3	1	3		17298	Nucleoside diphosphate kinase B OS=Homo sapiens OX=9606 GN=NME2 PE=1 SV=1
188	243	O15144	103.8	18	18	2.59E+05	4	4	5		34333	Actin-related protein 2/3 complex subunit 2 OS=Homo sapiens OX=9606 GN=ARPC2 PE=1 SV=1
114	477	P04271	101.58	40	40	1.48E+07	4	4	9	Oxidation (M)	10713	Protein S100-B OS=Homo sapiens OX=9606 GN=S100B PE=1 SV=2
214	282	P06737	100.95	6	6	1.58E+05	4	1	4	Carbamidomethylation; Amidation; Carbamidomethylation (DHKE X@N-term)	97149	Glycogen phosphorylase liver form OS=Homo sapiens OX=9606 GN=PYGL PE=1 SV=4
187	237	P15531	99.42	32	32	1.53E+06	3	1	4	Oxidation (M)	17149	Nucleoside diphosphate kinase A OS=Homo sapiens OX=9606 GN=NME1 PE=1 SV=1
236	307	P00491	98.49	14	14	1.41E+05	4	4	4	Deamidation (NQ); Phosphorylation (STY); Carbamidomethylation (DHKE X@N-term)	32118	Purine nucleoside phosphorylase OS=Homo sapiens OX=9606 GN=PNP PE=1 SV=2
256	396	Q92558	98.31	6	6	7.43E+05	2	2	3		61652	Wiskott-Aldrich syndrome protein family member 1 OS=Homo sapiens OX=9606 GN=WASF1 PE=1 SV=1
144	121	P61158	97.63	20	20	6.72E+05	5	5	6	Carbamidomethylation; Deamidation (NQ)	47371	Actin-related protein 3 OS=Homo sapiens OX=9606 GN=ACTR3 PE=1 SV=3
216	338	P05129	94.57	5	5	1.09E+06	3	3	3		78448	Protein kinase C gamma type OS=Homo sapiens OX=9606 GN=PRKCG PE=1 SV=3
248	299	Q96PV0	92.57	3	3	6.14E+05	3	3	3		148284	Ras/Rap GTPase-activating protein SynGAP OS=Homo sapiens OX=9606 GN=SYNGAP1 PE=1 SV=4
202	345	Q9NVJ2	89.42	20	20	1.59E+05	2	2	4		21539	ADP-ribosylation factor-like protein 8B OS=Homo sapiens OX=9606 GN=ARL8B PE=1 SV=1
277	628	O94772	89.21	13	13	2.96E+05	2	2	3	Oxidation (M)	14669	Lymphocyte antigen 6H OS=Homo sapiens OX=9606 GN=LY6H PE=1 SV=1
165	194	Q01484	88.08	2	2	1.38E+06	4	4	6	Deamidation (NQ)	433719	Ankyrin-2 OS=Homo sapiens OX=9606 GN=ANK2 PE=1 SV=4
96	170	P07197	87.09	7	7	6.09E+06	4	3	9	Oxidation (M)	102472	Neurofilament medium polypeptide OS=Homo sapiens OX=9606 GN=NEFM PE=1 SV=3
225	301	P53680	85.15	21	21	1.05E+06	3	3	3		17018	AP-2 complex subunit sigma OS=Homo sapiens OX=9606 GN=AP2S1 PE=1 SV=2
279	261	Q8WXF7	82.84	8	8	2.08E+05	3	3	3		63544	Atlastin-1 OS=Homo sapiens OX=9606 GN=ATL1 PE=1 SV=1
174	476	P20674	82.58	31	31	4.13E+06	2	2	5	Deamidation (NQ); Carboxylation (DKW)	16762	Cytochrome c oxidase subunit 5A mitochondrial OS=Homo sapiens OX=9606 GN=COX5A PE=1 SV=2
283	303	P61160	81.82	15	15	3.87E+05	3	3	3		44761	Actin-related protein 2 OS=Homo sapiens OX=9606 GN=ACTR2 PE=1 SV=1
288	381	Q15019	80.51	8	8	5.12E+04	2	1	2		41487	Septin-2 OS=Homo sapiens OX=9606 GN=SEPTIN2 PE=1 SV=1
292	478	P50148	78.94	10	10	5.69E+05	2	2	3		42142	Guanine nucleotide-binding protein G(q) subunit alpha OS=Homo sapiens OX=9606 GN=GNAQ PE=1 SV=4
185	344	P59998	78.59	25	25	2.20E+06	2	2	4		19667	Actin-related protein 2/3 complex subunit 4 OS=Homo sapiens OX=9606 GN=ARPC4 PE=1 SV=3
201	316	Q9UN36	77.51	22	22	7.09E+05	4	4	4	Carbamidomethylation; Deamidation followed by a methylation	40798	Protein NDRG2 OS=Homo sapiens OX=9606 GN=NDRG2 PE=1 SV=2
136	335	Q10567	76.19	4	4	2.38E+06	3	1	4	Oxidation (HW)	104637	AP-1 complex subunit beta-1 OS=Homo sapiens OX=9606 GN=AP1B1 PE=1 SV=2
198	342	Q9NQ66	76.1	3	3	2.90E+05	2	2	3		138567	1-phosphatidylinositol 4 5-bisphosphate phosphodiesterase beta-1 OS=Homo sapiens OX=9606 GN=PLCB1 PE=1 SV=1
367	479	P35611	73.65	5	5	4.15E+05	2	2	2		80955	Alpha-adducin OS=Homo sapiens OX=9606 GN=ADD1 PE=1 SV=2
444	596	Q05329	72.44	4	4	7.78E+05	1	1	1		65411	Glutamate decarboxylase 2 OS=Homo sapiens OX=9606 GN=GAD2 PE=1 SV=1
316	412	O00429	72.32	3	3	3.85E+05	2	2	2		81877	Dynamin-1-like protein OS=Homo sapiens OX=9606 GN=DNM1L PE=1 SV=2
196	329	P31930	72.02	4	4	6.82E+05	2	2	3		52646	Cytochrome b-c1 complex subunit 1 mitochondrial OS=Homo sapiens OX=9606 GN=UQCRC1 PE=1 SV=3
251	504	P30086	72.01	24	24	3.44E+06	3	3	3	Methylation(others)	21057	Phosphatidylethanolamine-binding protein 1 OS=Homo sapiens OX=9606 GN=PEBP1 PE=1 SV=3
296	500	O14818	71.44	17	17	3.14E+05	2	2	3		27887	Proteasome subunit alpha type-7 OS=Homo sapiens OX=9606 GN=PSMA7 PE=1 SV=1
260	532	P63027	70.99	15	15	2.05E+05	2	2	2		12663	Vesicle-associated membrane protein 2 OS=Homo sapiens OX=9606 GN=VAMP2 PE=1 SV=3
223	227	P49418	70.98	9	9	6.86E+05	4	4	4		76257	Amphiphysin OS=Homo sapiens OX=9606 GN=AMPH PE=1 SV=1
443	595	Q9Y2K2	70.81	2	2	0	1	1	1		144851	Serine/threonine-protein kinase SIK3 OS=Homo sapiens OX=9606 GN=SIK3 PE=1 SV=4
160	388	P16403	68.75	6	6	1.17E+06	2	2	3		21365	Histone H1.2 OS=Homo sapiens OX=9606 GN=HIST1H1C PE=1 SV=2
148	481	P02042	67.91	13	13	3.10E+07	2	2	6		16055	Hemoglobin subunit delta OS=Homo sapiens OX=9606 GN=HBD PE=1 SV=2
111	129	Q13555	67.79	6	6	0	2	2	2	Carbamidomethylation; Deamidation (NQ)	62607	Calcium/calmodulin-dependent protein kinase type II subunit gamma OS=Homo sapiens OX=9606 GN=CAMK2G PE=1 SV=4
295	493	P27824	67.15	5	5	6.95E+05	2	2	3		67568	Calnexin OS=Homo sapiens OX=9606 GN=CANX PE=1 SV=2
317	420	P27361	66.96	10	10	1.42E+05	2	1	2		43136	Mitogen-activated protein kinase 3 OS=Homo sapiens OX=9606 GN=MAPK3 PE=1 SV=4
293	486	P31323	66.4	9	9	3.62E+05	2	2	3	Acetylation (Protein N-term)	46302	cAMP-dependent protein kinase type II-beta regulatory subunit OS=Homo sapiens OX=9606 GN=PRKAR2B PE=1 SV=3
490	629	O14936	66.15	2	2	2.49E+05	1	1	1		105123	Peripheral plasma membrane protein CASK OS=Homo sapiens OX=9606 GN=CASK PE=1 SV=3
491	630	O00232	66.08	5	5	1.15E+05	1	1	1		52904	26S proteasome non-ATPase regulatory subunit 12 OS=Homo sapiens OX=9606 GN=PSMD12 PE=1 SV=3
229	417	Q9NUQ9	65.68	7	7	2.62E+05	2	1	3	Pyro-glu from Q	36748	Protein FAM49B OS=Homo sapiens OX=9606 GN=FAM49B PE=1 SV=1
368	483	P07954	65.59	10	10	3.47E+05	2	2	2		54637	Fumarate hydratase mitochondrial OS=Homo sapiens OX=9606 GN=FH PE=1 SV=3
426	591	Q9UH03	64.67	6	6	2.96E+05	1	1	1	Carbamidomethylation	40704	Neuronal-specific septin-3 OS=Homo sapiens OX=9606 GN=SEPTIN3 PE=1 SV=3
311	428	P20020	62.69	3	3	0	1	1	1		134685	Plasma membrane calcium-transporting ATPase 1 OS=Homo sapiens OX=9606 GN=ATP2B1 PE=1 SV=4
437	585	P11234	62.6	10	10	2.37E+05	1	1	1		23409	Ras-related protein Ral-B OS=Homo sapiens OX=9606 GN=RALB PE=1 SV=1
437	631	P11233	62.6	10	10	2.37E+05	1	1	1		23567	Ras-related protein Ral-A OS=Homo sapiens OX=9606 GN=RALA PE=1 SV=1
314	404	P63000	62.35	11	11	6.92E+05	2	2	2	Carbamidomethylation	21450	Ras-related C3 botulinum toxin substrate 1 OS=Homo sapiens OX=9606 GN=RAC1 PE=1 SV=1
315	407	O43581	62.07	7	7	3.16E+05	2	2	2		45501	Synaptotagmin-7 OS=Homo sapiens OX=9606 GN=SYT7 PE=1 SV=3
238	365	P14415	60.92	7	7	1.87E+05	2	2	2		33367	Sodium/potassium-transporting ATPase subunit beta-2 OS=Homo sapiens OX=9606 GN=ATP1B2 PE=1 SV=3
492	632	P23297	60.61	22	22	8.28E+04	1	1	1	Acetylation (Protein N-term)	10546	Protein S100-A1 OS=Homo sapiens OX=9606 GN=S100A1 PE=1 SV=2
332	410	P78357	60.59	2	2	7.28E+04	2	2	2		156266	Contactin-associated protein 1 OS=Homo sapiens OX=9606 GN=CNTNAP1 PE=1 SV=1
493	634	Q6H8Q1	60.26	3	3	4.20E+04	1	1	1		67812	Actin-binding LIM protein 2 OS=Homo sapiens OX=9606 GN=ABLIM2 PE=1 SV=2
309	516	Q9ULV4	60.13	6	6	1.20E+05	1	1	2	Deamidation (NQ)	53249	Coronin-1C OS=Homo sapiens OX=9606 GN=CORO1C PE=1 SV=1
369	484	P30043	59.89	15	15	1.02E+05	2	2	2		22119	Flavin reductase (NADPH) OS=Homo sapiens OX=9606 GN=BLVRB PE=1 SV=3
242	370	O94856	59.77	3	3	6.24E+05	2	2	2	Deamidation (NQ); Acetylation (Protein N-term)	150026	Neurofascin OS=Homo sapiens OX=9606 GN=NFASC PE=1 SV=4
462	637	P01112	59.55	13	13	2.45E+05	1	1	1		21298	GTPase HRas OS=Homo sapiens OX=9606 GN=HRAS PE=1 SV=1
462	636	P01116	59.55	13	13	2.45E+05	1	1	1		21656	GTPase KRas OS=Homo sapiens OX=9606 GN=KRAS PE=1 SV=1
462	635	P01111	59.55	13	13	2.45E+05	1	1	1		21229	GTPase NRas OS=Homo sapiens OX=9606 GN=NRAS PE=1 SV=1
494	638	P10644	59.3	5	5	1.09E+05	1	1	1		42982	cAMP-dependent protein kinase type I-alpha regulatory subunit OS=Homo sapiens OX=9606 GN=PRKAR1A PE=1 SV=1
495	639	O76003	58.61	5	5	9.57E+04	1	1	1		37432	Glutaredoxin-3 OS=Homo sapiens OX=9606 GN=GLRX3 PE=1 SV=2
339	450	P22676	58.54	10	10	1.32E+05	2	1	2		31540	Calretinin OS=Homo sapiens OX=9606 GN=CALB2 PE=2 SV=2
496	640	Q9NVS9	58.31	7	7	0	1	1	1		29988	Pyridoxine-5'-phosphate oxidase OS=Homo sapiens OX=9606 GN=PNPO PE=1 SV=1
393	645	P10768	56.95	7	7	8.15E+05	1	1	2		31463	S-formylglutathione hydrolase OS=Homo sapiens OX=9606 GN=ESD PE=1 SV=2
498	648	P62166	56.36	7	7	1.49E+05	1	1	1		21879	Neuronal calcium sensor 1 OS=Homo sapiens OX=9606 GN=NCS1 PE=1 SV=2
370	494	Q06124	56.33	6	6	2.39E+05	2	2	2		68436	Tyrosine-protein phosphatase non-receptor type 11 OS=Homo sapiens OX=9606 GN=PTPN11 PE=1 SV=2
499	649	P26885	55.88	11	11	1.55E+05	1	1	1		15649	Peptidyl-prolyl cis-trans isomerase FKBP2 OS=Homo sapiens OX=9606 GN=FKBP2 PE=1 SV=2
271	380	Q9Y4I1	55.69	1	1	6.93E+04	2	2	2		215403	Unconventional myosin-Va OS=Homo sapiens OX=9606 GN=MYO5A PE=1 SV=2
324	495	P22694	55.65	13	13	4.64E+05	2	2	2		40623	cAMP-dependent protein kinase catalytic subunit beta OS=Homo sapiens OX=9606 GN=PRKACB PE=1 SV=2
501	652	Q15555	54.84	4	4	3.19E+05	1	1	1		37031	Microtubule-associated protein RP/EB family member 2 OS=Homo sapiens OX=9606 GN=MAPRE2 PE=1 SV=1
419	541	Q7Z4V5	54.47	3	3	3.81E+05	1	1	1		74317	Hepatoma-derived growth factor-related protein 2 OS=Homo sapiens OX=9606 GN=HDGFL2 PE=1 SV=1
419	651	Q9Y3E1	54.47	8	8	3.81E+05	1	1	1		22620	Hepatoma-derived growth factor-related protein 3 OS=Homo sapiens OX=9606 GN=HDGFL3 PE=1 SV=1
420	542	P63151	54.07	3	3	1.07E+05	1	1	1		51692	Serine/threonine-protein phosphatase 2A 55 kDa regulatory subunit B alpha isoform OS=Homo sapiens OX=9606 GN=PPP2R2A PE=1 SV=1
420	604	Q00005	54.07	3	3	1.07E+05	1	1	1		51710	Serine/threonine-protein phosphatase 2A 55 kDa regulatory subunit B beta isoform OS=Homo sapiens OX=9606 GN=PPP2R2B PE=1 SV=1
420	605	Q66LE6	54.07	3	3	1.07E+05	1	1	1		52043	Serine/threonine-protein phosphatase 2A 55 kDa regulatory subunit B delta isoform OS=Homo sapiens OX=9606 GN=PPP2R2D PE=1 SV=1
502	653	Q92734	53.96	5	5	1.58E+05	1	1	1		43448	Protein TFG OS=Homo sapiens OX=9606 GN=TFG PE=1 SV=2
228	374	Q9H2X9	53.65	2	2	6.98E+04	2	2	2		126183	Solute carrier family 12 member 5 OS=Homo sapiens OX=9606 GN=SLC12A5 PE=1 SV=3
503	654	P61970	52.92	20	20	8.47E+04	1	1	1	Acetylation (Protein N-term)	14478	Nuclear transport factor 2 OS=Homo sapiens OX=9606 GN=NUTF2 PE=1 SV=1
504	655	Q13491	52.91	5	5	4.33E+05	1	1	1		28989	Neuronal membrane glycoprotein M6-b OS=Homo sapiens OX=9606 GN=GPM6B PE=1 SV=2
325	498	P20339	52.53	10	10	1.92E+05	2	2	2		23659	Ras-related protein Rab-5A OS=Homo sapiens OX=9606 GN=RAB5A PE=1 SV=2
325	497	P61020	52.53	10	10	1.92E+05	2	2	2		23707	Ras-related protein Rab-5B OS=Homo sapiens OX=9606 GN=RAB5B PE=1 SV=1
325	499	P51148	52.53	10	10	1.92E+05	2	2	2		23483	Ras-related protein Rab-5C OS=Homo sapiens OX=9606 GN=RAB5C PE=1 SV=2
394	656	Q01105	52.32	11	11	0	1	1	2	Deamidation (NQ)	33489	Protein SET OS=Homo sapiens OX=9606 GN=SET PE=1 SV=3
505	657	P32969	52.22	11	11	1.14E+05	1	1	1	Deamidation (NQ)	21863	60S ribosomal protein L9 OS=Homo sapiens OX=9606 GN=RPL9 PE=1 SV=1
195	308	Q8N9I0	51.94	8	8	5.53E+04	3	1	3		46872	Synaptotagmin-2 OS=Homo sapiens OX=9606 GN=SYT2 PE=1 SV=2
347	511	Q15631	51.61	12	12	2.32E+05	2	2	2		26183	Translin OS=Homo sapiens OX=9606 GN=TSN PE=1 SV=1
450	608	Q13148	51.53	6	6	1.04E+05	1	1	1		44740	TAR DNA-binding protein 43 OS=Homo sapiens OX=9606 GN=TARDBP PE=1 SV=1
230	437	P51553	50.95	8	8	2.89E+06	3	3	4		42794	Isocitrate dehydrogenase [NAD] subunit gamma mitochondrial OS=Homo sapiens OX=9606 GN=IDH3G PE=1 SV=1
346	496	Q92526	50.95	4	4	3.81E+05	1	1	1		57821	T-complex protein 1 subunit zeta-2 OS=Homo sapiens OX=9606 GN=CCT6B PE=1 SV=5
506	658	O00154	50.89	3	3	1.81E+05	1	1	1		41796	Cytosolic acyl coenzyme A thioester hydrolase OS=Homo sapiens OX=9606 GN=ACOT7 PE=1 SV=3
349	526	P62330	50.8	16	16	1.14E+05	2	2	2	Carbamidomethylation	20082	ADP-ribosylation factor 6 OS=Homo sapiens OX=9606 GN=ARF6 PE=1 SV=2
333	424	Q99719	50.47	6	6	8.47E+05	2	2	2		42777	Septin-5 OS=Homo sapiens OX=9606 GN=SEPTIN5 PE=1 SV=1
303	537	P47755	50.41	6	6	1.07E+06	1	1	2		32949	F-actin-capping protein subunit alpha-2 OS=Homo sapiens OX=9606 GN=CAPZA2 PE=1 SV=3
439	588	P36871	50.32	5	5	4.98E+04	1	1	1		61449	Phosphoglucomutase-1 OS=Homo sapiens OX=9606 GN=PGM1 PE=1 SV=3
371	505	Q9H0Q0	50.2	7	7	6.33E+04	2	1	2		37313	Protein FAM49A OS=Homo sapiens OX=9606 GN=FAM49A PE=2 SV=1
334	425	P00568	50.06	13	13	8.40E+04	2	2	2	Deamidation (NQ)	21635	Adenylate kinase isoenzyme 1 OS=Homo sapiens OX=9606 GN=AK1 PE=1 SV=3
373	508	P28066	49.84	11	11	8.83E+04	2	2	2		26411	Proteasome subunit alpha type-5 OS=Homo sapiens OX=9606 GN=PSMA5 PE=1 SV=3
383	562	P54727	49.7	3	3	3.71E+04	1	1	1		43171	UV excision repair protein RAD23 homolog B OS=Homo sapiens OX=9606 GN=RAD23B PE=1 SV=1
508	660	P08758	49.62	5	5	1.58E+05	1	1	1		35937	Annexin A5 OS=Homo sapiens OX=9606 GN=ANXA5 PE=1 SV=2
509	662	P01009	49.35	4	4	3.57E+04	1	1	1		46737	Alpha-1-antitrypsin OS=Homo sapiens OX=9606 GN=SERPINA1 PE=1 SV=3
510	663	Q9UBQ0	49.11	13	13	1.79E+05	1	1	1		20506	Vacuolar protein sorting-associated protein 29 OS=Homo sapiens OX=9606 GN=VPS29 PE=1 SV=1
290	384	Q08752	49.08	3	3	1.52E+05	1	1	1		40764	Peptidyl-prolyl cis-trans isomerase D OS=Homo sapiens OX=9606 GN=PPID PE=1 SV=3
511	664	P10114	49.06	7	7	0	1	1	1		20615	Ras-related protein Rap-2a OS=Homo sapiens OX=9606 GN=RAP2A PE=1 SV=1
440	592	Q99460	49	1	1	8.45E+04	1	1	1		105836	26S proteasome non-ATPase regulatory subunit 1 OS=Homo sapiens OX=9606 GN=PSMD1 PE=1 SV=2
446	598	P16949	48.84	9	9	4.64E+05	1	1	1		17302	Stathmin OS=Homo sapiens OX=9606 GN=STMN1 PE=1 SV=3
350	538	Q9UPR5	48.7	3	3	2.11E+05	2	2	2		100368	Sodium/calcium exchanger 2 OS=Homo sapiens OX=9606 GN=SLC8A2 PE=2 SV=2
241	509	P16389	48.55	6	6	3.83E+05	2	2	4		56717	Potassium voltage-gated channel subfamily A member 2 OS=Homo sapiens OX=9606 GN=KCNA2 PE=1 SV=2
241	510	P22001	48.55	6	6	3.83E+05	2	2	4		63842	Potassium voltage-gated channel subfamily A member 3 OS=Homo sapiens OX=9606 GN=KCNA3 PE=1 SV=3
305	560	Q96E39	48.31	4	4	0	1	1	1		42142	RNA binding motif protein X-linked-like-1 OS=Homo sapiens OX=9606 GN=RBMXL1 PE=1 SV=1
395	665	O95372	47.96	11	11	3.88E+05	1	1	2		24737	Acyl-protein thioesterase 2 OS=Homo sapiens OX=9606 GN=LYPLA2 PE=1 SV=1
513	667	Q15185	47.44	8	8	0	1	1	1		18697	Prostaglandin E synthase 3 OS=Homo sapiens OX=9606 GN=PTGES3 PE=1 SV=1
166	415	P62820	47.25	16	16	1.39E+06	2	1	4		22678	Ras-related protein Rab-1A OS=Homo sapiens OX=9606 GN=RAB1A PE=1 SV=3
514	668	P55209	47.19	3	3	1.18E+05	1	1	1		45374	Nucleosome assembly protein 1-like 1 OS=Homo sapiens OX=9606 GN=NAP1L1 PE=1 SV=1
515	669	P62081	47.05	6	6	1.22E+05	1	1	1		22127	40S ribosomal protein S7 OS=Homo sapiens OX=9606 GN=RPS7 PE=1 SV=1
517	671	Q99733	46.91	3	3	9.82E+04	1	1	1		42823	Nucleosome assembly protein 1-like 4 OS=Homo sapiens OX=9606 GN=NAP1L4 PE=1 SV=1
520	677	P30040	46.75	4	4	1.25E+05	1	1	1		28993	Endoplasmic reticulum resident protein 29 OS=Homo sapiens OX=9606 GN=ERP29 PE=1 SV=4
344	460	Q9Y2X7	46.39	2	2	0	1	1	1		84341	ARF GTPase-activating protein GIT1 OS=Homo sapiens OX=9606 GN=GIT1 PE=1 SV=2
374	513	P20340	45.95	11	11	1.98E+05	2	1	2		23593	Ras-related protein Rab-6A OS=Homo sapiens OX=9606 GN=RAB6A PE=1 SV=3
374	512	Q9NRW1	45.95	11	11	1.98E+05	2	1	2		23462	Ras-related protein Rab-6B OS=Homo sapiens OX=9606 GN=RAB6B PE=1 SV=1
519	674	P00492	45.94	6	6	5.93E+04	1	1	1		24579	Hypoxanthine-guanine phosphoribosyltransferase OS=Homo sapiens OX=9606 GN=HPRT1 PE=1 SV=2
451	609	Q96P47	45.35	2	2	2.15E+05	1	1	1		95044	Arf-GAP with GTPase ANK repeat and PH domain-containing protein 3 OS=Homo sapiens OX=9606 GN=AGAP3 PE=1 SV=2
522	679	O00408	45.23	2	2	1.45E+05	1	1	1		105717	cGMP-dependent 3' 5'-cyclic phosphodiesterase OS=Homo sapiens OX=9606 GN=PDE2A PE=1 SV=1
343	458	Q13303	44.95	4	4	4.84E+04	1	1	1		41000	Voltage-gated potassium channel subunit beta-2 OS=Homo sapiens OX=9606 GN=KCNAB2 PE=1 SV=2
318	421	Q01813	44.93	3	3	3.03E+05	2	1	2		85596	ATP-dependent 6-phosphofructokinase platelet type OS=Homo sapiens OX=9606 GN=PFKP PE=1 SV=2
523	680	O00217	44.71	5	5	8.19E+04	1	1	1		23705	NADH dehydrogenase [ubiquinone] iron-sulfur protein 8 mitochondrial OS=Homo sapiens OX=9606 GN=NDUFS8 PE=1 SV=1
376	522	O43175	44.52	5	5	1.16E+05	2	2	2		56651	D-3-phosphoglycerate dehydrogenase OS=Homo sapiens OX=9606 GN=PHGDH PE=1 SV=4
524	681	P48047	44.32	7	7	8.01E+05	1	1	1		23277	ATP synthase subunit O mitochondrial OS=Homo sapiens OX=9606 GN=ATP5PO PE=1 SV=1
525	686	O95563	44.31	8	8	1.31E+05	1	1	1		14279	Mitochondrial pyruvate carrier 2 OS=Homo sapiens OX=9606 GN=MPC2 PE=1 SV=1
387	576	Q9NVI7	44.06	2	2	8.19E+04	1	1	1		71369	ATPase family AAA domain-containing protein 3A OS=Homo sapiens OX=9606 GN=ATAD3A PE=1 SV=2
526	688	Q96A23	43.66	2	2	9.95E+04	1	1	1		62395	Copine-4 OS=Homo sapiens OX=9606 GN=CPNE4 PE=1 SV=1
301	530	Q14168	43.62	6	6	2.29E+05	2	2	2		64581	MAGUK p55 subfamily member 2 OS=Homo sapiens OX=9606 GN=MPP2 PE=1 SV=3
358	612	O75914	43.46	2	2	8.68E+04	1	1	1		62310	Serine/threonine-protein kinase PAK 3 OS=Homo sapiens OX=9606 GN=PAK3 PE=1 SV=2
358	735	Q13153	43.46	2	2	8.68E+04	1	1	1		60647	Serine/threonine-protein kinase PAK 1 OS=Homo sapiens OX=9606 GN=PAK1 PE=1 SV=2
527	689	Q12792	43.37	7	7	7.66E+04	1	1	1		40283	Twinfilin-1 OS=Homo sapiens OX=9606 GN=TWF1 PE=1 SV=3
396	695	O75078	42.47	2	2	4.67E+04	1	1	2		83419	Disintegrin and metalloproteinase domain-containing protein 11 OS=Homo sapiens OX=9606 GN=ADAM11 PE=2 SV=3
531	697	P61225	42.15	7	7	2.77E+04	1	1	1		20504	Ras-related protein Rap-2b OS=Homo sapiens OX=9606 GN=RAP2B PE=1 SV=1
448	600	P26440	41.9	3	3	5.55E+04	1	1	1		46651	Isovaleryl-CoA dehydrogenase mitochondrial OS=Homo sapiens OX=9606 GN=IVD PE=1 SV=2
320	427	Q9H0U4	41.79	16	16	8.91E+05	2	1	2		22171	Ras-related protein Rab-1B OS=Homo sapiens OX=9606 GN=RAB1B PE=1 SV=1
533	699	Q9H598	41.2	3	3	0	1	1	1		57415	Vesicular inhibitory amino acid transporter OS=Homo sapiens OX=9606 GN=SLC32A1 PE=2 SV=2
409	521	P13591	41.15	1	1	8.29E+05	1	1	1		94574	Neural cell adhesion molecule 1 OS=Homo sapiens OX=9606 GN=NCAM1 PE=1 SV=3
357	610	Q9Y4L1	41.01	2	2	1.84E+05	1	1	2		111335	Hypoxia up-regulated protein 1 OS=Homo sapiens OX=9606 GN=HYOU1 PE=1 SV=1
534	700	Q12979	40.98	1	1	0	1	1	1		97598	Active breakpoint cluster region-related protein OS=Homo sapiens OX=9606 GN=ABR PE=1 SV=2
535	701	O14594	40.71	1	1	6.15E+04	1	1	1		143093	Neurocan core protein OS=Homo sapiens OX=9606 GN=NCAN PE=1 SV=3
536	702	Q8WUW1	40.64	15	15	1.05E+05	1	1	1		8745	Protein BRICK1 OS=Homo sapiens OX=9606 GN=BRK1 PE=1 SV=1
537	703	P30566	40.18	4	4	3.26E+04	1	1	1		54889	Adenylosuccinate lyase OS=Homo sapiens OX=9606 GN=ADSL PE=1 SV=2
377	539	Q96MZ0	40.07	9	9	1.35E+05	2	2	2		41973	Ganglioside-induced differentiation-associated protein 1-like 1 OS=Homo sapiens OX=9606 GN=GDAP1L1 PE=2 SV=2
538	705	Q9Y4W6	39.99	1	1	0	1	1	1		88584	AFG3-like protein 2 OS=Homo sapiens OX=9606 GN=AFG3L2 PE=1 SV=2
539	708	Q9P035	39.69	3	3	7.34E+04	1	1	1		43160	Very-long-chain (3R)-3-hydroxyacyl-CoA dehydratase 3 OS=Homo sapiens OX=9606 GN=HACD3 PE=1 SV=2
340	451	P49821	39.11	4	4	2.65E+05	2	2	2		50817	NADH dehydrogenase [ubiquinone] flavoprotein 1 mitochondrial OS=Homo sapiens OX=9606 GN=NDUFV1 PE=1 SV=4
399	814	P31944	38.89	5	5	1.89E+05	2	2	2		27680	Caspase-14 OS=Homo sapiens OX=9606 GN=CASP14 PE=1 SV=2
464	711	O14949	38.76	16	16	3.50E+05	1	1	1		9906	Cytochrome b-c1 complex subunit 8 OS=Homo sapiens OX=9606 GN=UQCRQ PE=1 SV=4
452	611	P31321	38.55	5	5	0	1	1	1		43073	cAMP-dependent protein kinase type I-beta regulatory subunit OS=Homo sapiens OX=9606 GN=PRKAR1B PE=1 SV=4
540	712	P06732	38.48	7	7	1.02E+06	1	1	1	Carbamidomethylation; Deamidation (NQ); Acetylation (Protein N-term)	43101	Creatine kinase M-type OS=Homo sapiens OX=9606 GN=CKM PE=1 SV=2
348	514	P51991	38.3	4	4	1.50E+05	1	1	1		39595	Heterogeneous nuclear ribonucleoprotein A3 OS=Homo sapiens OX=9606 GN=HNRNPA3 PE=1 SV=2
541	713	P49721	38.29	15	15	0	1	1	1		22836	Proteasome subunit beta type-2 OS=Homo sapiens OX=9606 GN=PSMB2 PE=1 SV=1
543	717	Q6UWR7	37.4	2	2	8.60E+04	1	1	1		50241	Ectonucleotide pyrophosphatase/phosphodiesterase family member 6 OS=Homo sapiens OX=9606 GN=ENPP6 PE=1 SV=2
544	720	Q9UM22	37.34	4	4	2.03E+05	1	1	1		25437	Mammalian ependymin-related protein 1 OS=Homo sapiens OX=9606 GN=EPDR1 PE=1 SV=2
379	549	P11498	36.54	2	2	1.50E+04	2	2	2	Deamidation (NQ)	129634	Pyruvate carboxylase mitochondrial OS=Homo sapiens OX=9606 GN=PC PE=1 SV=2
351	550	P32119	36.54	18	18	0	2	1	2	Carbamidomethylation	21892	Peroxiredoxin-2 OS=Homo sapiens OX=9606 GN=PRDX2 PE=1 SV=5
547	725	P30531	35.57	2	2	1.45E+05	1	1	1		67074	Sodium- and chloride-dependent GABA transporter 1 OS=Homo sapiens OX=9606 GN=SLC6A1 PE=1 SV=2
390	587	Q96GW7	35.18	1	1	1.17E+05	1	1	1		99118	Brevican core protein OS=Homo sapiens OX=9606 GN=BCAN PE=1 SV=2
389	581	Q14289	34.88	1	1	4.94E+04	1	1	1		115875	Protein-tyrosine kinase 2-beta OS=Homo sapiens OX=9606 GN=PTK2B PE=1 SV=2
276	491	P60880	34.83	7	7	9.01E+04	1	1	1		23315	Synaptosomal-associated protein 25 OS=Homo sapiens OX=9606 GN=SNAP25 PE=1 SV=1
455	615	P49841	34.76	5	5	3.66E+04	1	1	1		46744	Glycogen synthase kinase-3 beta OS=Homo sapiens OX=9606 GN=GSK3B PE=1 SV=2
551	738	Q2VIR3	34.29	3	3	5.30E+04	1	1	1	Acetylation (Protein N-term)	51229	Eukaryotic translation initiation factor 2 subunit 3B OS=Homo sapiens OX=9606 GN=EIF2S3B PE=2 SV=2
384	566	O15523	34.18	3	3	1.38E+05	1	1	1		73154	ATP-dependent RNA helicase DDX3Y OS=Homo sapiens OX=9606 GN=DDX3Y PE=1 SV=2
384	567	O00571	34.18	3	3	1.38E+05	1	1	1		73244	ATP-dependent RNA helicase DDX3X OS=Homo sapiens OX=9606 GN=DDX3X PE=1 SV=3
553	740	P43304	34.16	1	1	1.66E+05	1	1	1	Deamidation (NQ)	80853	Glycerol-3-phosphate dehydrogenase mitochondrial OS=Homo sapiens OX=9606 GN=GPD2 PE=1 SV=3
552	739	Q4G0F5	34.12	4	4	7.55E+04	1	1	1		39155	Vacuolar protein sorting-associated protein 26B OS=Homo sapiens OX=9606 GN=VPS26B PE=1 SV=2
454	614	P50914	34.08	6	6	3.15E+04	1	1	1		23432	60S ribosomal protein L14 OS=Homo sapiens OX=9606 GN=RPL14 PE=1 SV=4
554	743	O75896	34.05	11	11	5.01E+04	1	1	1		12074	Tumor suppressor candidate 2 OS=Homo sapiens OX=9606 GN=TUSC2 PE=1 SV=3
555	744	Q6DN90	33.32	1	1	4.79E+04	1	1	1		108314	IQ motif and SEC7 domain-containing protein 1 OS=Homo sapiens OX=9606 GN=IQSEC1 PE=1 SV=1
385	572	O43865	33.26	2	2	4.38E+06	1	1	1		58952	S-adenosylhomocysteine hydrolase-like protein 1 OS=Homo sapiens OX=9606 GN=AHCYL1 PE=1 SV=2
556	748	O00231	32.81	5	5	1.25E+05	1	1	1		47464	26S proteasome non-ATPase regulatory subunit 11 OS=Homo sapiens OX=9606 GN=PSMD11 PE=1 SV=3
557	749	P19404	32.65	5	5	2.37E+05	1	1	1		27392	NADH dehydrogenase [ubiquinone] flavoprotein 2 mitochondrial OS=Homo sapiens OX=9606 GN=NDUFV2 PE=1 SV=2
388	579	P08133	32.26	1	1	8.81E+04	1	1	1		75873	Annexin A6 OS=Homo sapiens OX=9606 GN=ANXA6 PE=1 SV=3
561	754	P45985	31.76	3	3	8.48E+04	1	1	1		44288	Dual specificity mitogen-activated protein kinase kinase 4 OS=Homo sapiens OX=9606 GN=MAP2K4 PE=1 SV=1
562	755	Q9UL25	31.52	4	4	3.91E+04	1	1	1		24348	Ras-related protein Rab-21 OS=Homo sapiens OX=9606 GN=RAB21 PE=1 SV=3
563	756	P62841	31.45	15	15	0	1	1	1		17040	40S ribosomal protein S15 OS=Homo sapiens OX=9606 GN=RPS15 PE=1 SV=2
359	616	P51674	31.07	4	4	3.95E+05	1	1	1		31210	Neuronal membrane glycoprotein M6-a OS=Homo sapiens OX=9606 GN=GPM6A PE=1 SV=2
565	760	Q8WXG6	30.88	1	1	2.79E+04	1	1	1		183302	MAP kinase-activating death domain protein OS=Homo sapiens OX=9606 GN=MADD PE=1 SV=2
566	761	Q9Y2J2	30.54	1	1	4.59E+05	1	1	1		120677	Band 4.1-like protein 3 OS=Homo sapiens OX=9606 GN=EPB41L3 PE=1 SV=2
567	763	P51665	29.9	5	5	1.52E+04	1	1	1		37025	26S proteasome non-ATPase regulatory subunit 7 OS=Homo sapiens OX=9606 GN=PSMD7 PE=1 SV=2
569	767	Q7L1I2	29.83	1	1	2.57E+05	1	1	1		77444	Synaptic vesicle glycoprotein 2B OS=Homo sapiens OX=9606 GN=SV2B PE=1 SV=1
569	768	Q496J9	29.83	1	1	2.57E+05	1	1	1		82342	Synaptic vesicle glycoprotein 2C OS=Homo sapiens OX=9606 GN=SV2C PE=1 SV=1
458	620	Q7Z6G8	29.76	2	2	2.84E+05	1	1	1		138066	Ankyrin repeat and sterile alpha motif domain-containing protein 1B OS=Homo sapiens OX=9606 GN=ANKS1B PE=1 SV=2
571	786	O00264	29.48	7	7	7.19E+04	1	1	1		21671	Membrane-associated progesterone receptor component 1 OS=Homo sapiens OX=9606 GN=PGRMC1 PE=1 SV=3
573	806	Q96PE5	29.16	6	6	8.98E+04	1	1	1		15683	Opalin OS=Homo sapiens OX=9606 GN=OPALIN PE=2 SV=1
572	804	Q9UBV2	29.05	3	3	0	1	1	1		88755	Protein sel-1 homolog 1 OS=Homo sapiens OX=9606 GN=SEL1L PE=1 SV=3
353	577	Q92747	29	5	5	0	1	1	1	Carbamidomethylation; Acetylation (Protein N-term)	41569	Actin-related protein 2/3 complex subunit 1A OS=Homo sapiens OX=9606 GN=ARPC1A PE=2 SV=2
576	817	Q16799	28.96	1	1	2.18E+05	1	1	1		83618	Reticulon-1 OS=Homo sapiens OX=9606 GN=RTN1 PE=1 SV=1
438	586	O95757	28.92	1	1	0	1	1	1		94512	Heat shock 70 kDa protein 4L OS=Homo sapiens OX=9606 GN=HSPA4L PE=1 SV=3
574	807	O43464	28.89	3	3	1.40E+04	1	1	1		48841	Serine protease HTRA2 mitochondrial OS=Homo sapiens OX=9606 GN=HTRA2 PE=1 SV=2
363	818	P22061	28.83	4	4	6.74E+04	1	1	1		24636	Protein-L-isoaspartate(D-aspartate) O-methyltransferase OS=Homo sapiens OX=9606 GN=PCMT1 PE=1 SV=4
400	846	P47985	28.67	5	5	2.02E+04	1	1	1		29668	Cytochrome b-c1 complex subunit Rieske mitochondrial OS=Homo sapiens OX=9606 GN=UQCRFS1 PE=1 SV=2
400	847	P0C7P4	28.67	5	5	2.02E+04	1	1	1		30815	Putative cytochrome b-c1 complex subunit Rieske-like protein 1 OS=Homo sapiens OX=9606 GN=UQCRFS1P1 PE=5 SV=1
580	831	O14983	28.58	1	1	7.92E+04	1	1	1		110252	Sarcoplasmic/endoplasmic reticulum calcium ATPase 1 OS=Homo sapiens OX=9606 GN=ATP2A1 PE=1 SV=1
580	832	P16615	28.58	1	1	7.92E+04	1	1	1		114757	Sarcoplasmic/endoplasmic reticulum calcium ATPase 2 OS=Homo sapiens OX=9606 GN=ATP2A2 PE=1 SV=1
580	833	Q93084	28.58	1	1	7.92E+04	1	1	1		113977	Sarcoplasmic/endoplasmic reticulum calcium ATPase 3 OS=Homo sapiens OX=9606 GN=ATP2A3 PE=1 SV=2
354	580	Q16891	28.32	2	2	1.45E+05	1	1	1		83678	MICOS complex subunit MIC60 OS=Homo sapiens OX=9606 GN=IMMT PE=1 SV=1
577	820	O14795	28.11	1	1	0	1	1	1		180678	Protein unc-13 homolog B OS=Homo sapiens OX=9606 GN=UNC13B PE=1 SV=2
577	821	Q9UPW8	28.11	1	1	0	1	1	1		193013	Protein unc-13 homolog A OS=Homo sapiens OX=9606 GN=UNC13A PE=2 SV=4
577	822	Q8NB66	28.11	1	1	0	1	1	1		250909	Protein unc-13 homolog C OS=Homo sapiens OX=9606 GN=UNC13C PE=2 SV=3
468	823	P62491	28.07	7	7	7.31E+04	1	1	1		24394	Ras-related protein Rab-11A OS=Homo sapiens OX=9606 GN=RAB11A PE=1 SV=3
468	824	Q15907	28.07	7	7	7.31E+04	1	1	1		24488	Ras-related protein Rab-11B OS=Homo sapiens OX=9606 GN=RAB11B PE=1 SV=4
578	826	P30050	27.91	5	5	1.86E+05	1	1	1		17819	60S ribosomal protein L12 OS=Homo sapiens OX=9606 GN=RPL12 PE=1 SV=1
579	830	P42658	27.62	1	1	5.24E+04	1	1	1		97588	Dipeptidyl aminopeptidase-like protein 6 OS=Homo sapiens OX=9606 GN=DPP6 PE=1 SV=2
581	834	Q14247	27.45	2	2	7.02E+04	1	1	1		61586	Src substrate cortactin OS=Homo sapiens OX=9606 GN=CTTN PE=1 SV=2
459	626	Q7L0J3	27.43	3	3	1.53E+06	1	1	1		82695	Synaptic vesicle glycoprotein 2A OS=Homo sapiens OX=9606 GN=SV2A PE=1 SV=1
582	841	P62861	26.48	17	17	1.01E+05	1	1	1		6648	40S ribosomal protein S30 OS=Homo sapiens OX=9606 GN=FAU PE=1 SV=1
463	696	Q13616	26.4	3	3	0	1	1	1		89678	Cullin-1 OS=Homo sapiens OX=9606 GN=CUL1 PE=1 SV=2
585	850	P05386	25.66	14	14	5.63E+04	1	1	1		11514	60S acidic ribosomal protein P1 OS=Homo sapiens OX=9606 GN=RPLP1 PE=1 SV=1
586	851	P21266	25.65	4	4	1.19E+05	1	1	1		26560	Glutathione S-transferase Mu 3 OS=Homo sapiens OX=9606 GN=GSTM3 PE=1 SV=3
587	852	Q7Z6G3	25.63	3	3	3.16E+04	1	1	1		43194	N-terminal EF-hand calcium-binding protein 2 OS=Homo sapiens OX=9606 GN=NECAB2 PE=1 SV=1
360	691	O14531	25.49	4	4	1.08E+05	1	1	1		61878	Dihydropyrimidinase-related protein 4 OS=Homo sapiens OX=9606 GN=DPYSL4 PE=1 SV=2
465	714	Q02413	25.46	2	2	7.80E+04	1	1	1	Oxidation (M)	113748	Desmoglein-1 OS=Homo sapiens OX=9606 GN=DSG1 PE=1 SV=2
424	565	Q9Y4E6	25.11	1	1	1.04E+05	1	1	1		163809	WD repeat-containing protein 7 OS=Homo sapiens OX=9606 GN=WDR7 PE=1 SV=2
466	742	P01857	24.94	2	2	1.08E+05	1	1	1		36106	Immunoglobulin heavy constant gamma 1 OS=Homo sapiens OX=9606 GN=IGHG1 PE=1 SV=1
466	860	P01860	24.94	2	2	1.08E+05	1	1	1		41287	Immunoglobulin heavy constant gamma 3 OS=Homo sapiens OX=9606 GN=IGHG3 PE=1 SV=2
590	859	Q9H324	24.78	1	1	2.78E+05	1	1	1	Acetylation (Protein N-term)	120874	A disintegrin and metalloproteinase with thrombospondin motifs 10 OS=Homo sapiens OX=9606 GN=ADAMTS10 PE=1 SV=2
588	855	Q12955	24.68	0	0	5.00E+04	1	1	1		480416	Ankyrin-3 OS=Homo sapiens OX=9606 GN=ANK3 PE=1 SV=3
589	858	Q4J6C6	24.59	2	2	2.43E+04	1	1	1		83927	Prolyl endopeptidase-like OS=Homo sapiens OX=9606 GN=PREPL PE=1 SV=1
591	861	Q07954	24.46	0	0	5.86E+04	1	1	1		504610	Prolow-density lipoprotein receptor-related protein 1 OS=Homo sapiens OX=9606 GN=LRP1 PE=1 SV=2
595	867	Q9Y2T3	24.27	2	2	9.33E+04	1	1	1		51003	Guanine deaminase OS=Homo sapiens OX=9606 GN=GDA PE=1 SV=1
592	863	Q13825	24.15	3	3	6.04E+04	1	1	1		35609	Methylglutaconyl-CoA hydratase mitochondrial OS=Homo sapiens OX=9606 GN=AUH PE=1 SV=1
593	864	Q06033	23.9	1	1	3.42E+04	1	1	1		99849	Inter-alpha-trypsin inhibitor heavy chain H3 OS=Homo sapiens OX=9606 GN=ITIH3 PE=1 SV=2
600	875	Q13409	23.7	3	3	1.17E+05	1	1	1		71457	Cytoplasmic dynein 1 intermediate chain 2 OS=Homo sapiens OX=9606 GN=DYNC1I2 PE=1 SV=3
467	819	P19784	23.51	5	5	1.31E+05	1	1	1		41213	Casein kinase II subunit alpha' OS=Homo sapiens OX=9606 GN=CSNK2A2 PE=1 SV=1
469	825	Q9ULU8	23.12	2	2	0	1	1	1	Carbamidomethylation	152786	Calcium-dependent secretion activator 1 OS=Homo sapiens OX=9606 GN=CADPS PE=1 SV=3
602	883	Q9C0C9	22.95	2	2	0	1	1	1		141293	(E3-independent) E2 ubiquitin-conjugating enzyme OS=Homo sapiens OX=9606 GN=UBE2O PE=1 SV=3
603	884	Q13243	22.93	3	3	2.34E+05	1	1	1		31264	Serine/arginine-rich splicing factor 5 OS=Homo sapiens OX=9606 GN=SRSF5 PE=1 SV=1
603	886	Q08170	22.93	2	2	2.34E+05	1	1	1		56678	Serine/arginine-rich splicing factor 4 OS=Homo sapiens OX=9606 GN=SRSF4 PE=1 SV=2
605	891	Q9H4A4	22.85	2	2	7.54E+04	1	1	1		72596	Aminopeptidase B OS=Homo sapiens OX=9606 GN=RNPEP PE=1 SV=2
609	907	Q7Z3Z3	22.5	1	1	0	1	1	1		101089	Piwi-like protein 3 OS=Homo sapiens OX=9606 GN=PIWIL3 PE=2 SV=2
608	901	P61353	22.47	6	6	3.54E+04	1	1	1		15798	60S ribosomal protein L27 OS=Homo sapiens OX=9606 GN=RPL27 PE=1 SV=2
610	908	P11586	21.99	1	1	0	1	1	1		101559	C-1-tetrahydrofolate synthase cytoplasmic OS=Homo sapiens OX=9606 GN=MTHFD1 PE=1 SV=3
470	876	Q16576	21.95	6	6	0	1	1	1		47820	Histone-binding protein RBBP7 OS=Homo sapiens OX=9606 GN=RBBP7 PE=1 SV=1
329	877	P10636	21.85	3	3	1.30E+06	1	1	1		78928	Microtubule-associated protein tau OS=Homo sapiens OX=9606 GN=MAPT PE=1 SV=5
611	910	Q9H845	21.69	2	2	1.08E+05	1	1	1		68760	Acyl-CoA dehydrogenase family member 9 mitochondrial OS=Homo sapiens OX=9606 GN=ACAD9 PE=1 SV=1
472	882	O43776	21.66	1	1	0	1	1	1		62943	Asparagine--tRNA ligase cytoplasmic OS=Homo sapiens OX=9606 GN=NARS PE=1 SV=1
471	880	P09622	21.58	3	3	1.56E+05	1	1	1	Carbamidomethylation	54177	Dihydrolipoyl dehydrogenase mitochondrial OS=Homo sapiens OX=9606 GN=DLD PE=1 SV=2
612	911	P21912	21.57	4	4	1.09E+05	1	1	1		31630	Succinate dehydrogenase [ubiquinone] iron-sulfur subunit mitochondrial OS=Homo sapiens OX=9606 GN=SDHB PE=1 SV=3
616	915	Q9Y570	21.52	2	2	0	1	1	1		42315	Protein phosphatase methylesterase 1 OS=Homo sapiens OX=9606 GN=PPME1 PE=1 SV=3
614	913	P04179	21.5	13	13	6.54E+04	1	1	1		24750	Superoxide dismutase [Mn] mitochondrial OS=Homo sapiens OX=9606 GN=SOD2 PE=1 SV=3
615	914	P48735	21.35	4	4	7.49E+04	1	1	1		50909	Isocitrate dehydrogenase [NADP] mitochondrial OS=Homo sapiens OX=9606 GN=IDH2 PE=1 SV=2
617	917	O75382	21	3	3	0	1	1	1		80830	Tripartite motif-containing protein 3 OS=Homo sapiens OX=9606 GN=TRIM3 PE=1 SV=2
618	919	Q9Y6R1	20.76	1	1	5.22E+05	1	1	1		121460	Electrogenic sodium bicarbonate cotransporter 1 OS=Homo sapiens OX=9606 GN=SLC4A4 PE=1 SV=1
618	920	Q2Y0W8	20.76	1	1	5.22E+05	1	1	1		122938	Electroneutral sodium bicarbonate exchanger 1 OS=Homo sapiens OX=9606 GN=SLC4A8 PE=1 SV=1
618	921	Q6U841	20.76	1	1	5.22E+05	1	1	1		125946	Sodium-driven chloride bicarbonate exchanger OS=Homo sapiens OX=9606 GN=SLC4A10 PE=1 SV=1
622	941	Q13740	20.08	2	2	8.71E+04	1	1	1		65102	CD166 antigen OS=Homo sapiens OX=9606 GN=ALCAM PE=1 SV=2
